# Supplementary material for: Baseline Characteristics of Adult Patients Treated and Never Treated with Teduglutide in a Multinational Short Bowel Syndrome and Intestinal Failure Registry
Source: Nutrients. 2024 Aug 1;16(15):2513. doi: 10.3390/nu16152513 (PMC11314329; doi:10.3390/nu16152513)
Supplement: Supplementary file 1 [file nutrients-16-02513-s001.zip]

Archive with 1 entries (1 files):
- nutrients-3050577-supplementary.pdf
